# Supplementary material for: Potential Efficacy of Luteolin in Cutaneous Squamous Cell Carcinoma: A Combined In Vitro and In Vivo Study
Source: Biomolecules. 2026 May 18;16(5):737. doi: 10.3390/biom16050737 (PMC13204118; doi:10.3390/biom16050737)
Supplement: Supplementary file 1 [file biomolecules-16-00737-s001.zip]

Archive with 1 entries (1 files):
- biomolecules-4294796-supplementary.pdf
